# Supplementary material for: GPR34 Stabilized by Deubiquitinase USP8 Suppresses Ferroptosis of ATC
Source: Mediators Inflamm. 2025 Aug 18;2025:5576056. doi: 10.1155/mi/5576056 (PMC12377955; doi:10.1155/mi/5576056)
Supplement: Supporting Information — More supporting information can be found online in the Supporting Information section. This file includes Figures S1 to S5 and Table S1. [file 5576056.f1.zip]

Archive with 6 entries (6 files):
- Fig.S1.pdf
- Fig.S2.pdf
- Fig.S3.pdf
- Fig.S4.pdf
- Fig.S5.pdf
- Table S1.docx
